# Supplementary material for: Patient and health system delays in the diagnosis and treatment of tuberculosis in Gandaki, Nepal
Source: PLOS Glob Public Health. 2025 Jun 5;5(6):e0004676. doi: 10.1371/journal.pgph.0004676 (PMC12140256; doi:10.1371/journal.pgph.0004676)
Supplement: S1 Table — This table presents the number of study participants from each of selected DOTS center, detailing patient enrollment across various facilities. (XLSX) [file pgph.0004676.s001.xlsx]

## Sheet: Selected DOTS Centers
S.N	Name of DOTS center	Number of patients attending DOTS	Number of participants
1.	DPHO DOTS center#/TTC*, Gandaki Province	77	62
2.	Gandaki Medical College	15	12
3.	Sishuwa Hospital	15	12
4.	UHC-01	12	10
5.	UHC-04	11	9
6.	UHC-05	28	23
7.	UHC-07	12	10
8.	UHPC-08	32	25
9.	UHC-13	17	14
10.	UHC-17	21	17
Total		240	194
#DPHO (Former): District Public Health Office, *TTC (Currently): Tuberculosis Treatment Center, UHC: Urban Health Center, UHPC: Urban Health Promotion Center
